# Supplementary material for: Assessing the Therapeutic Role of Rehabilitation Programs in Chemotherapy-Induced Peripheral Neuropathy (CIPN)—A Scoping Review
Source: Healthcare (Basel). 2025 Jun 26;13(13):1526. doi: 10.3390/healthcare13131526 (PMC12250094; doi:10.3390/healthcare13131526)
Supplement: Supplementary file 1 [file healthcare-13-01526-s001.zip]

Archive with 1 entries (1 files):
- healthcare-3634420-supplementary.pdf
